# Supplementary material for: Systematic dissection of phenotypic, functional, and tumorigenic heterogeneity of human prostate cancer cells
Source: Oncotarget. 2015 Jun 24;6(27):23959–86. doi: 10.18632/oncotarget.4260 (PMC4695164; doi:10.18632/oncotarget.4260)
Supplement: Supplementary file 2 [file oncotarget-06-23959-s002.xlsx]

## Sheet: Sheet1
Supplemental Table 1: Oncomine data sets analyzed in the current study.
Data	Year	Name	Source	Accession no.	# Genes	# Sample	Normal/Tumor	Metastasis (pri/metastasis)	Gleason Score (5/6/7/8/9/10)	Patient death/Survival	Recurrence (BCR free survival) (No/Yes, 1,3,5 year)	Horm Refrac (No/Yes)	Platform	Publication	Title
1	2009	Arredouani			19,574	21	8/13	NA	NA	NA	NA	NA	Human Gneome U133 Plus 2.0 Array	Clin Cancer Res 2009/09/15	Identification of the transcription factor single-minded homologue 2 as a potential biomarker and immunotherapy target in prostate cancer
2	2010	Barwick	GEO	GSE18655	487	139	NA/139	NA	2/36/90/5/6/0	NA	88/13, 51/23, 21/27	NA	Illumina DASL Human Cancer Panel	Br J Cancer 2010/02/02	Prostate cancer genes associated with TMPRSS2-ERG gene fusion and prognostic of biochemical recurrence in multiple cohorts
3	2005	Best2	GEO	GSE2443	12,624	20	NA	NA	0/0/3/5/0/0	2 year: 3/5	NA	(10/10)	Human Genome U133A Array	Clin Cancer Res 2005/10/01	Molecular alterations in primary prostate cancer after androgen ablation therapy
4	2005	Bittner	GEO	GSE2109	19,574	60	NA	59/1	NA	NA	NA	NA	Human Genome U133 Plus 2.0 Array	Not Published 2005/01/15	Expression Project for Oncology - Prostate Samples
5	2007	Chandran	GEO	GSE6752	14,738	31	NA	10/21	0/0/10/0/0/0	NA	NA	NA	CodeLink UniSet Human 20K I Bioarray	BMC Cancer 2007/04/12	Gene expression profiles of prostate cancer reveal involvement of multiple molecular pathways in the metastatic process
6	2004	Glinsky			12,624	79	NA/79	None:17,Focal:6, Invasive: 18, Established: 38	2/15/44/10/8/0	NA	NA, 53/26, 42/32 (include total followup time)	NA	Human Genome U133A Array	J Clin Invest 2004/03/01	Gene expression profiling predicts clinical outcome of prostate cancer
7	2012	Grasso	GEO	GSE35988	19,189	122	28/59	59/35	0/0/2/1/0/0 (2 neuroendocrine differntiation sample)	31/NA, 28/3, 18/12, (include followup time, and dead: 35)	NA	NA	Agilent Human Genome 44K	Nature 2012/05/20	The mutational landscape of lethal castration-resistant prostate cancer
8	2004	Holzbeierlein			8,603	54 (1 cell line)	4/40	40/9	0/0/2/4/1/0	41/NA, 33/1, 13/3	41/2, 33/4, 13/10	6/3	Human Genome U95A-Av2 Array	Am J Pathol 2004/01/01	Gene expression analysis of human prostate carcinoma during hormonal therapy identifies androgen-responsive genes and mechanisms of therapy resistance
9	2004	Lapointe	GEO	GSE3933	10,166	112	41/62	62/9	0/24/22/10/5/0	NA	14/3,NA,NA (at 27th month 22/7)	NA	Platform not pre-defined in Oncomine	Proc Natl Acad Sci U S A 2004/01/20	Gene expression profiling identifies clinically relevant subtypes of prostate cancer
10	2002	LaTulippe			8,603	35	3/23	23/9	0/2/14/2/5	NA	14/9	NA	Human Genome U95A-Av2 Array	Cancer Res 2002/08/01	Comprehensive gene expression analysis of prostate cancer reveals distinct transcriptional programs associated with metastatic disease
11	2006	Liu	EMBL-EBI	E-TABM-26	12,624	57	13/44	NA	0/13/16/10/0/0	NA	NA	NA	Human Genome U133A Array	Cancer Res 2006/04/15	Sex-determining region Y box 4 is a transforming oncogene in human prostate cancer cells
12	2001	Luo			5,064	25	9/16	NA	NA	NA	NA	NA	Platform not pre-defined in Oncomine	Cancer Res 2001/06/15	Human prostate cancer and benign prostatic hyperplasia: molecular dissection by gene expression profiling
13	2002	Luo2			15,302	30	15/15	NA	2/3/7/1/2/0	NA	NA	NA	Hu35KsubD Array, Hu35KsubC Array, Human Genome U95A-Av2 Array, Hu35KsubB Array, Hu35KsubA Array	Mol Carcinog 2002/01/01	Gene expression analysis of prostate cancers
14	2001	Magee			5,338	15	4/8	8/3	NA	NA	NA	NA	HumanGeneFL Array	Cancer Res 2001/08/01	Expression profiling reveals hepsin overexpression in prostate cancer.
15	2008	Nakagawa	GEO	GSE10645	487	596	NA	NA	4/79/290/69/145/9	594/2, 579/15, 522/55	581/13, 543/51, 476/116	NA	Illumina DASL Human Cancer Panel	PLoS ONE 2008/05/28	A tissue biomarker panel predicting systemic progression after PSA recurrence post-definitive prostate cancer therapy
16	2006	Nanni	GEO	GSE3868	12,624	26 pri cultures, 4 cell lines	4/23 (3 precusor)	NA	0/4/17/0/1/0	NA	17/5, 1/7, NA	NA	Human Genome U133A Array	Mol Cancer Res 2006/02/01	Epithelial-restricted gene profile of primary cultures from human prostate tumors: a molecular approach to predict clinical behavior of prostate cancer
17	2008	Setlur	GEO	GSE8402	6,084	363	NA	NA	0/110/153/41/54/0	357/6, 317/41, 277/86	NA	NA	Illumina DASL Transcriptionally Informative Gene Panel	J Natl Cancer Inst 2008/06/04	Estrogen-dependent signaling in a molecularly distinct subclass of aggressive prostate cancer
18	2002	Singh	Broad Institute		8,603	102	50/52	NA	4/15/29/2/2/0	NA	42/8	NA	Human Genome U95A-Av2 Array	Cancer Cell 2002/03/01	Gene expression correlates of clinical prostate cancer behavior
19	2007	Tamura	GEO	GSE6811	16,459	35	NA	23/12	NA	NA	NA	10/25	Platform not pre-defined in Oncomine	Cancer Res 2007/06/01	Molecular features of hormone-refractory prostate cancer cells by genome-wide gene expression profiles
20	2010	Taylor3	GEO	GSE21034	22,238	185 (6 cell lines)	29/131	131/19	0/41/74/8/7/0	131/NA, 110/1, 59/2 (131/19)	115/9, 86/21, 37/24	NA	Platform not pre-defined in Oncomine	Cancer Cell 2010/07/13	Integrative genomic profiling of human prostate cancer
21	2007	Tomlins	GEO	GSE6099	10,656	101	23/30 (precursor:17)	30/19	0/10/8/5/7/0	NA	NA	3/16	Platform not pre-defined in Oncomine	Nat Genet 2007/01/01	Integrative molecular concept modeling of prostate cancer progression
22	2006	True	GEO	GSE5132	3,432	31	NA	NA	0/4/21/1/5/0	NA	NA	NA	Platform not pre-defined in Oncomine	Proc Natl Acad Sci U S A 2006/07/18	A molecular correlate to the Gleason grading system for prostate adenocarcinoma
23	2003	Vanaja			17,779	40	8/27	27/5	0/12/0/0/15/0	NA	NA	NA	Human Genome U133A Array, Human Genome U133B Array	Cancer Res 2003/07/15	Transcriptional silencing of zinc finger protein 185 identified by expression profiling is associated with prostate cancer progression
24	2005	Varambally	GEO	GSE3325	19,574	19	6/7	7/6	NA	NA	NA	NA/6	Human Genome U133 Plus 2.0 Array	Cancer Cell 2005/11/01	Integrative genomic and proteomic analysis of prostate cancer reveals signatures of metastatic progression
25	2008	Wallace	GEO	GSE6956	12,603	89	20/69	NA	1/17/48/1/2/0	NA	NA	NA	Human Genome U133A 2.0 Array	Cancer Res 2008/02/01	Tumor immunobiological differences in prostate cancer between African-American and European-American men
26	2001	Welsh			8,603	34	9/25	NA	0/7/9/5/2/0	NA	NA	NA	Human Genome U95A-Av2 Array	Cancer Res 2001/08/15	Analysis of gene expression identifies candidate markers and pharmacological targets in prostate cancer
27	2004	Yu	GEO	GSE6919	8,603	112	23/65	65/24	3/15/27/7/12/0	60/NA, 34/2, 9/3	NA	NA	Human Genome U95A-Av2 Array	J Clin Oncol 2004/07/15	Gene expression alterations in prostate cancer predicting tumor aggression and preceding development of malignancy
